# Supplementary material for: German Francisella tularensis isolates from European brown hares (Lepus europaeus) reveal genetic and phenotypic diversity
Source: BMC Microbiol. 2013 Mar 21;13:61. doi: 10.1186/1471-2180-13-61 (PMC3663675; doi:10.1186/1471-2180-13-61)
Supplement: Additional file 1: Table S2 — Results of VNTR, SNP, INDEL analysis and erythromycin sensitivity testing of Francisella tularensis subsp. holarctica isolates. The number of repeats is given for Ft-M3a, Ft-M3b, and Ft-M6. The number of base-pairs is given for Ft-M24. Derived state of SNPs and INDELs is in boldface. Nomenclature is according to Karlsson et al. (2013) [16], where the B.I clade was re-defined to include both B1 and B3 [15] (DEL, deletion; IN, insertion; bp, basepairs; BW – Baden-Württemberg, BY - Bavaria, NRW – North Rhine-Westphalia, LS – Lower Saxony, SN – Saxony, TH – Thuringia; n.d., not done). [file 1471-2180-13-61-S1.xlsx]

## Sheet: Summary
								B.I, B.II,B.IV	B.II		B.IV			B.I
					FLI ID*	Origin	Federal State	Ftind48	Ftind38	B.17	Ftind49	RD23	B.18	Ftind33	B.19	B.20	Ftind50	Ft-M24	Ft-M6	Ft-M3-a	Ft-M3-b	Erythromycin	Clade
					08T0070	Einbeck	LS	DEL	IN	G	IN	IN	C	DEL	A	G	IN	480	3	7	4	Resistant	B.I (B.20)
					08T0073	Twülpstedt	LS	DEL	IN	G	IN	IN	C	DEL	A	G	IN	480	5	7	3	Resistant	B.I (B.20)
					08T0001***	Dingelstädt	TH	DEL	IN	G	IN	IN	C	DEL	A	G	IN	480	5	7	3	Resistant	B.I (B.20)
					06T0001	Moorgrund	TH	DEL	IN	G	IN	IN	C	DEL	A	G	IN	480	4	7	5	Resistant	B.I (B.20)
					09T0116	Wiedemar	SN	DEL	IN	G	IN	IN	C	DEL	A	G	IN	480	4	7	6	Resistant	B.I (B.20)
					08T0008	Allersberg	BY	DEL	IN	G	IN	IN	C	DEL	A	G	IN	480	4	7	4	Resistant	B.I (B.20)
				B.20	08T0072***	Göttingen	LS	DEL	IN	G	IN	IN	C	DEL	A	G	IN	480	4	7	4	Resistant	B.I (B.20)
					09T0169	Langeoog	LS	DEL	IN	G	IN	IN	C	DEL	A	G	IN	480	4	7	4	Resistant	B.I (B.20)
					09T0171	Langeoog	LS	DEL	IN	G	IN	IN	C	DEL	A	G	IN	480	4	7	4	Resistant	B.I (B.20)
					09T0166	Spiekeroog	LS	DEL	IN	G	IN	IN	C	DEL	A	G	IN	480	4	7	3	Resistant	B.I (B.20)
		B.19, Ftind33			09T0165	Spiekeroog	LS	DEL	IN	G	IN	n.d.	C	DEL	A	G	IN	480	4	8	3	Resistant	B.I (B.20)
		B.I			09T0164	Spiekeroog	LS	DEL	IN	G	IN	IN	C	DEL	A	G	IN	480	4	8	3	Resistant	B.I (B.20)
					09T0167	Spiekeroog	LS	DEL	IN	G	IN	IN	C	DEL	A	G	IN	480	4	8	3	Resistant	B.I (B.20)
			Ftind50**		09T0163	Spiekeroog	LS	DEL	IN	G	IN	IN	C	DEL	A	G	IN	480	5	8	3	Resistant	B.I (B.20)
					08T0010***	Sehnde	LS	DEL	IN	G	DEL	DEL	T	IN	C	A	IN	464	3	4	6	Sensitive	B.IV (B.18)
					08T0071***	Brake	LS	DEL	IN	G	DEL	DEL	T	IN	C	A	IN	464	3	4	6	Sensitive	B.IV (B.18)
					08T0014***	Weissach	BW	DEL	IN	G	DEL	DEL	T	IN	C	A	IN	464	3	4	6	Sensitive	B.IV (B.18)
		Ftind49			08T0015***	Leonberg	BW	DEL	IN	G	DEL	DEL	T	IN	C	A	IN	464	3	4	6	Sensitive	B.IV (B.18)
		B.IV			09T0109***	Markdorf	BW	DEL	IN	G	DEL	DEL	T	IN	C	A	IN	464	3	4	6	Sensitive	B.IV (B.18)
			RD23		09T0146	Hemmingen	BW	DEL	IN	G	DEL	DEL	T	IN	C	A	IN	464	3	4	6	Sensitive	B.IV (B.18)
					10T0014	Hemmingen	BW	DEL	IN	G	DEL	DEL	T	IN	C	A	IN	464	3	4	6	Sensitive	B.IV (B.18)
					10T0128***	Empfingen	BW	DEL	IN	G	DEL	DEL	T	IN	C	A	IN	464	3	4	6	Sensitive	B.IV (B.18)
				B.18	10T0131	Oppenweiler	BW	DEL	IN	G	DEL	DEL	T	IN	C	A	IN	464	3	4	6	Sensitive	B.IV (B.18)
B.I,B.II,B.IV					09T0114	Geseke	NRW	DEL	IN	G	DEL	DEL	T	IN	C	A	IN	464	3	4	6	Sensitive	B.IV (B.18)
Ftind48					10T0125	Geseke	NRW	DEL	IN	G	DEL	DEL	T	IN	C	A	IN	464	3	4	6	Sensitive	B.IV (B.18)
					09T0105	Geseke	NRW	DEL	IN	G	DEL	DEL	T	IN	C	A	IN	464	3	4	6	Sensitive	B.IV (B.18)
					09T0108	Geseke	NRW	DEL	IN	G	DEL	DEL	T	IN	C	A	IN	464	3	4	6	Sensitive	B.IV (B.18)
					09T0179	Geseke	NRW	DEL	IN	G	DEL	DEL	T	IN	C	A	IN	464	3	4	6	Sensitive	B.IV (B.18)
					10T0115	Waltrop	NRW	DEL	IN	G	DEL	DEL	T	IN	C	A	IN	464	3	5	6	Sensitive	B.IV (B.18)
					08T0075	Würzburg	BY	DEL	IN	G	DEL	DEL	T	IN	C	A	IN	464	3	6	4	Sensitive	B.IV (B.18)
	B.II
	B.17, Ftind38				08T0013***	Ehingen	BY	DEL	DEL	T	IN	IN	C	IN	C	A	IN	480	3	8	3	Sensitive	B.II (B.17)
					* FLI ID= Friedrich Loeffler Institute laboratory numbers
					** There were no isolates derived for Ftind50
					*** Strains used in pilot study
